# Supplementary material for: Molecular Weight-Dependent Oxidation and Optoelectronic Properties of Defect-Free Macrocyclic Poly(3-hexylthiophene)
Source: Polymers (Basel). 2023 Jan 28;15(3):666. doi: 10.3390/polym15030666 (PMC9920727; doi:10.3390/polym15030666)
Supplement: Supplementary file 1 [file polymers-15-00666-s001.zip]

Archive with 1 entries (1 files):
- polymers-2163488-supplementary.pdf
